# Supplementary material for: The Expansion of the Hellenic Food Thesaurus; Allergens Labelling and Allergens-Free Claims on Greek Branded Food Products
Source: Nutrients. 2022 Aug 19;14(16):3421. doi: 10.3390/nu14163421 (PMC9416583; doi:10.3390/nu14163421)
Supplement: Supplementary file 1 [file nutrients-14-03421-s001.zip]

Archive with 1 entries (1 files):
- nutrients-1839147-supplementary.pdf
